# Supplementary material for: pH-Induced Conformational Change of the Chromophore of the Large Stokes Shift Fluorescent Protein tKeima
Source: Molecules. 2025 Apr 5;30(7):1623. doi: 10.3390/molecules30071623 (PMC11990504; doi:10.3390/molecules30071623)
Supplement: Supplementary file 1 [file molecules-30-01623-s001.zip]

Archive with 1 entries (1 files):
- molecules-3479464-supplementary.pdf
